# Supplementary material for: Genome-Wide Analysis of the DC1 Domain Protein Gene Family in Tomatoes under Abiotic Stress
Source: Int J Mol Sci. 2023 Nov 30;24(23):16994. doi: 10.3390/ijms242316994 (PMC10707348; doi:10.3390/ijms242316994)
Supplement: Supplementary file 1 [file ijms-24-16994-s001.zip]

Archive with 1 entries (1 files):
- ijms-2678969-supplementary.pdf
